# Supplementary material for: Dynamic changes of anterior segment in patients with different stages of primary angle-closure in both eyes and normal subjects
Source: PLoS One. 2017 May 18;12(5):e0177769. doi: 10.1371/journal.pone.0177769 (PMC5436810; doi:10.1371/journal.pone.0177769)
Supplement: S1 File — (XLSX) [file pone.0177769.s002.xlsx]

## Sheet: 三组合并 宽式结构 234
Number	sex	age	Eye	stage	ACD.1	ACD.2	ACW.1	ACW.2	AC.area.1	AC.area.2	LV.1	LV.2	Lens_T.1	Lens_T.2	PD.1	PD.2	IV.1	IV.2	IT500.1	IT500.2	IT750.1	IT750.2	IT1000.1	IT1000.2	IRIS.area.1	IRIS.area.2	AOD500.1	AOD500.2	ARA.750.1	ARA.750.2
001	1	58	2	3	2.58	2.57	11.91	11.8	18.3785	18.8998	0.33	0.29	5.38	5.24	3.54	4.34	0.285	0.26	0.45	0.455	0.445	0.505	0.51	0.5	2.05606	1.88202	0.18	0.23	0.193077	0.154233
002	1	62	1	3	1.88	1.86	11.63	11.09	11.3283	11.7819	1.05	0.92	4.37	5.2	2.35	2.33	0.405	0.445	0.295	0.325	0.29	0.325	0.295	0.31	1.93191	1.82985	0.15	0.1	0.0533151	0.0390342
003	1	58	2	3	1.92	1.9	11.48	11.64	12.633	13.122	0.89	0.89	5.67	4.84	2.75	3.2	0.32	0.295	0.37	0.365	0.42	0.385	0.41	0.39	1.75521	1.80414	0.115	0.05	0.0744507	0.072737
004	2	62	1	3	1.8	1.82	10.86	10.7	11.0861	12.0107	0.78	0.84	4.65	4.88	2.08	3.84	0.3	0.23	0.265	0.335	0.27	0.355	0.26	0.365	1.85118	1.57203	0.125	0.075	0.100347	0.0835904
005	2	52	2	3	2.04	2.04	11.84	11.9	13.8174	14.2683	0.93	0.91	4.73	4.76	3.22	3.98	0.345	0.345	0.365	0.36	0.375	0.395	0.425	0.425	1.55947	1.55566	0.075	0.065	0.0677863	0.0561712
006	2	55	2	3	1.88	1.84	10.93	11.14	12.0427	12.9933	0.79	0.8	4.76	4.78	3.02	4.88	0.28	0.305	0.37	0.48	0.415	0.49	0.41	0.5	1.66971	1.53985	0.135	0	0.0506493	0.0199932
007	2	63	1	3	2.12	2.04	11.76	11.65	15.1963	15.4492	0.71	0.75	5.02	5.02	3.53	5.8	0.21	0.27	0.455	0.505	0.445	0.565	0.485	0.585	1.91725	1.50482	0.14	0	0.103012	0.0268479
008	1	50	2	3	2.14	2.14	11.68	11.68	15.2192	15.953	0.61	0.55	4.88	4.84	3.2	5.12	0.24	0.28	0.43	0.455	0.405	0.54	0.48	0.48	1.85841	1.48692	0.155	0.155	0.131574	0.104726
009	2	63	1	3	2.2	2.2	11.94	11.44	14.2214	15.0086	0.83	0.61	4.76	4.53	1.96	3.96	0.41	0.29	0.42	0.515	0.4	0.48	0.415	0.51	2.3531	2.0791	0.085	0.04	0.0382726	0.0361781
010	2	61	2	3	1.92	1.9	11.6	11.64	11.4787	11.3009	0.9	1.04	5.57	5.53	1.73	1.67	0.35	0.32	0.255	0.265	0.255	0.26	0.285	0.265	1.9302	1.93629	0.09	0.05	0.0380822	0.0607411
011	1	62	2	3	2.02	2	10.76	10.89	12.8744	17.7273	0.44	0.56	4.37	4.29	3.76	5.39	0.31	0.23	0.505	0.495	0.505	0.57	0.56	0.58	1.7356	1.42542	0.1	0.02	0.0872082	0.0123767
012	2	58	1	3	1.98	1.98	10.64	11.15	12.1307	13.3729	0.51	0.74	5.29	5.16	3.16	5.37	0.27	0.27	0.43	0.51	0.44	0.495	0.43	0.57	1.61887	1.47226	0.12	0.02	0.129099	0.0112342
013	2	66	2	3	2.06	2.06	10.66	11.05	14.2736	14.6038	0.67	0.87	5.06	5.04	4.78	5.02	0.24	0.255	0.355	0.345	0.35	0.355	0.385	0.41	1.21596	1.27899	0.15	0.13	0.062074	0.0765452
014	1	54	2	3	2.12	2.14	11.37	10.8	13.9255	14.3707	0.71	0.6	4.73	4.7	3.88	4.55	0.19	0.2	0.49	0.49	0.56	0.53	0.535	0.5	1.74531	1.60269	0.105	0.035	0.0647397	0.0209452
015	1	63	1	3	2.08	2.08	12.05	12.09	15.199	15.8612	1.07	1.04	5.35	5.39	3.35	5.65	0.25	0.19	0.475	0.56	0.51	0.57	0.525	0.57	2.01531	1.74264	0.21	0	0.0828288	0.0276096
016	1	73	1	3	1.98	1.96	11.99	12.05	14.782	15.0649	1	1.03	5.67	5.67	3.31	4.94	0.295	0.24	0.405	0.485	0.395	0.49	0.4	0.45	1.57851	1.22092	0.205	0.095	0.144141	0.14833
017	2	61	1	3	2.24	2.22	11.58	11.74	15.9907	16.4656	0.74	0.73	5.33	5.29	3.41	4.63	0.24	0.25	0.38	0.43	0.425	0.465	0.405	0.485	1.79596	1.62478	0.075	0.05	0.0740699	0.0453178
018	2	56	1	3	2.16	2.14	11.08	10.82	13.5988	13.9129	0.41	0.34	4.25	4.22	2.18	4.67	0.2	0.23	0.49	0.465	0.525	0.545	0.515	0.54	1.6105	1.60269	0	0	0.00666438	0
019	2	58	1	3	1.67	1.71	10.54	10.67	9.17438	10.0689	0.83	0.8	4.69	4.75	1.67	3.31	0.27	0.33	0.345	0.37	0.37	0.395	0.335	0.355	1.92525	1.45379	0.05	0.03	0.0634068	0.0359877
020	1	59	1	3	2.24	2.29	11.7	11.9	16.3114	17.0102	0.59	0.76	4.96	4.96	3.47	4.96	0.24	0.28	0.465	0.48	0.47	0.52	0.47	0.565	1.95057	1.73007	0.14	0.095	0.0453178	0.0397959
021	1	61	2	3	1.76	1.77	11.43	11.19	11.3295	11.4776	1	0.98	5.18	5.08	1.96	2.41	0.275	0.285	0.35	0.38	0.365	0.36	0.385	0.39	1.96409	1.95438	0.175	0.175	0.0999658	0.0714041
022	1	33	1	3	2	2.08	11.98	11.54	14.1601	14.7645	0.84	0.64	5.12	5.33	2.94	4.14	0.23	0.27	0.41	0.365	0.345	0.41	0.38	0.445	1.90011	1.70513	0.12	0.135	0.0479836	0.0616932
023	2	68	2	3	1.88	1.86	11.14	11.06	11.3108	11.3108	1.02	0.96	5.22	5.22	2.92	3	0.325	0.325	0.365	0.36	0.395	0.41	0.43	0.425	1.78472	1.89764	0.07	0.025	0.0152329	0.0243726
024	2	63	1	3	2.16	2.16	10.87	10.86	15.1579	15.6579	0.75	0.71	4.76	4.82	4.22	5.69	0.2	0.22	0.46	0.425	0.485	0.47	0.465	0.46	1.36963	1.20606	0.12	0.115	0.0677863	0.0304658
025	1	70	2	3	1.92	1.96	11.27	11.84	13.3531	15.7679	0.59	0.73	5.1	5.22	4.04	6.06	0.23	0.14	0.465	0.5	0.525	0.53	0.535	0.49	1.59317	1.42922	0.065	0.11	0.048174	0.0333219
026	2	70	1	3	2.16	2.14	11.43	11.16	15.496	15.7371	0.66	0.57	4.8	4.84	3.71	5.65	0.13	0.24	0.45	0.53	0.475	0.53	0.46	0.585	1.8268	1.57375	0.115	0.05	0.104916	0.0297041
027	1	56	1	3	2.31	2.31	11.32	11.19	15.0981	16.3643	0.79	0.69	5.04	5.02	2.86	5.02	0.25	0.22	0.415	0.61	0.41	0.58	0.465	0.565	1.9182	1.69999	0.095	0	0.0413192	0.0211356
028	1	61	2	3	1.98	1.98	11.31	11.02	12.2526	12.2449	0.73	0.73	5	5.04	2.86	3.04	0.29	0.26	0.42	0.435	0.44	0.43	0.445	0.425	2.06786	1.95552	0.07	0.055	0.0338932	0.0377014
029	2	60	1	3	1.94	1.94	10.87	10.86	11.5488	11.5907	0.86	0.84	4.88	5.2	2.8	3.47	0.265	0.27	0.345	0.445	0.39	0.47	0.43	0.425	1.83194	1.75102	0.035	0	0.0323699	0
030	2	31	2	3	2.47	2.67	12.21	12.07	16.3186	17.8168	0.65	0.49	4.69	4.69	3.12	6.22	0.12	0.24	0.46	0.56	0.505	0.605	0.49	0.59	1.87231	1.72627	0	0	0.021326	0
031	1	71	2	3	1.94	1.88	11.34	11.28	12.5374	11.8592	0.96	0.89	5.63	5.35	3.2	3.16	0.355	0.335	0.365	0.39	0.345	0.385	0.415	0.465	1.81728	1.94581	0.065	0.07	0.0643589	0.0496973
032	2	54	1	3	1.76	1.73	10.76	10.82	11.1634	11.5667	0.94	0.97	4.96	4.96	2.59	4.65	0.275	0.33	0.345	0.4	0.375	0.42	0.37	0.465	1.51491	1.26547	0.085	0	0.0734986	0.0127575
033	1	71	1	3	1.96	1.96	11.54	10.84	13.4057	12.7499	0.94	0.73	4.65	4.67	2.92	3.29	0.31	0.3	0.41	0.41	0.38	0.4	0.415	0.385	1.68418	1.58289	0.14	0.12	0.0921589	0.0915877
034	2	71	2	3	2.14	2.16	11.21	11.16	14.528	15.7615	0.92	0.95	5.51	5.55	3	5.41	0.27	0.235	0.405	0.45	0.405	0.5	0.445	0.48	1.84413	1.36658	0.145	0.065	0.131574	0.0249438
035	1	45	2	3	1.98	2.04	11.01	11.05	13.0093	14.2507	1.04	0.82	5.12	5.08	2.47	4.04	0.245	0.275	0.375	0.4	0.385	0.41	0.37	0.46	1.76397	1.52062	0.135	0.045	0.090826	0.0477932
036	2	55	2	3	1.96	1.98	10.95	10.74	12.6235	13.8082	0.68	0.7	5.16	5.18	3.22	4.98	0.18	0.14	0.5	0.56	0.53	0.54	0.51	0.52	1.71541	1.51358	0.065	0.035	0.0723562	0.0443658
037	2	56	2	3	1.9	1.94	10.94	10.97	12.0919	12.2297	0.74	0.69	5.29	5.33	2.8	2.9	0.245	0.25	0.41	0.37	0.41	0.41	0.41	0.425	1.65905	1.70761	0.04	0.07	0.0377014	0.0232301
038	2	66	1	3	1.55	1.55	10.95	11.34	8.68198	8.9973	1.15	1.29	5.2	4.8	2.39	3.86	0.205	0.33	0.41	0.45	0.4	0.41	0.44	0.45	2.02064	1.70208	0.02	0	0.0312274	0
039	1	62	2	3	2	1.96	11.63	11.27	12.9449	12.7731	1.11	0.95	5.69	5.69	3.12	3.24	0.29	0.22	0.415	0.43	0.445	0.46	0.445	0.45	2.16174	2.0433	0.03	0.04	0.0348452	0.0217068
040	2	56	1	3	2.06	2.08	10.41	10.53	13.7267	13.9248	0.3	0.28	4.57	4.41	3.24	3.57	0.08	0.1	0.45	0.49	0.46	0.455	0.455	0.46	1.58879	1.4972	0.28	0.285	0.166229	0.17613
041	2	70	1	3	1.79	1.84	10.93	10.74	11.0187	11.8954	0.73	0.7	5.37	5.37	2.27	3.65	0.3	0.245	0.385	0.455	0.35	0.415	0.365	0.43	1.87974	1.57908	0.125	0.04	0.0575041	0.0405575
042	2	68	2	3	2.02	2.02	11.79	11.03	12.5332	13.3006	0.89	0.7	5.33	5.41	2.78	4.26	0.26	0.18	0.465	0.545	0.425	0.53	0.455	0.53	2.26056	1.80205	0.02	0	0.0302753	0.0148521
043	1	68	2	3	2.14	2.16	11.39	10.99	15.2976	16.3582	0.98	0.94	5.1	5.1	3.9	5.59	0.285	0.18	0.44	0.47	0.455	0.475	0.45	0.515	1.50939	1.24281	0.055	0.02	0.0550288	0.0253247
044	1	62	2	3	2.22	2.24	11.52	11.49	14.8905	15.4873	0.73	0.68	5.18	5.14	3.08	4.1	0.23	0.23	0.445	0.515	0.455	0.535	0.48	0.505	2.0513	1.85098	0.115	0.12	0.0616932	0.0367493
045	2	64	2	3	2.31	2.33	11.36	11.09	16.1815	16.8796	0.32	0.33	4.45	4.49	4.31	5.04	0.14	0.14	0.525	0.47	0.535	0.505	0.51	0.54	1.70951	1.34125	0.105	0.12	0.0925397	0.0365589
046	2	59	1	3	1.65	1.63	11.55	11.56	10.1314	10.1299	1.39	1.38	4.86	4.86	2.27	3.65	0.37	0.4	0.275	0.315	0.26	0.335	0.265	0.365	1.58479	1.42942	0.09	0.03	0.0512205	0.0278
047	1	51	2	3	1.39	1.39	10.99	11.06	9.11269	8.92418	1.2	1.31	5.24	5.16	2.43	2.18	0.33	0.27	0.235	0.22	0.205	0.23	0.22	0.22	1.16455	1.27309	0.095	0.135	0.0479836	0.0209452
048	2	69	2	3	1.57	1.55	11.17	11.54	9.11383	8.88419	1.17	1.28	5.51	5.49	2.45	3.08	0.37	0.34	0.27	0.3	0.295	0.3	0.285	0.325	1.14132	1.27385	0.065	0.055	0.048174	0.0704521
049	2	55	1	3	2.24	2.33	10.92	10.89	14.2092	15.8567	0.59	0.59	5.08	5.06	2.12	4.41	0.21	0.21	0.4	0.465	0.405	0.485	0.39	0.455	2.03359	1.57165	0.105	0.125	0.0837808	0.0634068
050	1	61	2	3	2.33	2.33	10.93	10.93	15.4484	15.5459	0.6	0.6	4.73	4.73	2.47	3.24	0.235	0.265	0.31	0.385	0.325	0.43	0.385	0.44	1.71732	1.59888	0.165	0.135	0.094063	0.0839712
051	1	60	2	3	2.24	2.24	10.94	10.86	13.951	13.9887	0.56	0.58	4.78	4.88	2.92	4.12	0.23	0.24	0.415	0.495	0.455	0.525	0.485	0.46	1.88297	1.94314	0.05	0.015	0.0258959	0.0205644
052	2	57	2	3	2.33	2.35	12	11.82	16.9748	17.4481	0.76	0.59	4.92	4.88	2.92	3.78	0.26	0.26	0.37	0.415	0.345	0.425	0.38	0.42	1.90906	1.8428	0.25	0.165	0.109867	0.0632164
053	2	68	1	3	2.04	2.12	10.92	11.01	13.3592	13.9373	0.8	0.73	5.49	5.45	3	4.1	0.245	0.21	0.43	0.495	0.445	0.535	0.45	0.51	2.03473	1.77844	0.18	0.105	0.117484	0.0605507
054	2	59	2	3	2.04	2.04	11.7	11.27	13.5881	13.7865	0.7	0.64	4.92	4.9	2.67	3.86	0.19	0.2	0.42	0.45	0.435	0.42	0.42	0.45	1.88545	1.71008	0.065	0.04	0.0557904	0.00971096
055	2	34	2	3	1.76	1.88	11.19	10.99	11.526	13.0656	0.99	0.87	4.78	4.61	2.84	4.98	0.17	0.11	0.39	0.43	0.385	0.445	0.4	0.49	1.77711	1.4654	0.065	0	0.0173274	0.0108534
056	2	49	1	3	1.8	1.82	10.93	10.86	10.5015	11.7	0.85	0.81	4.96	4.9	2.9	4.9	0.265	0.19	0.395	0.535	0.4	0.55	0.41	0.515	1.80814	1.51282	0.05	0	0.0230397	0
057	1	69	1	3	1.75	1.75	10.86	10.68	12.8695	12.7663	0.88	0.73	5.57	5.86	5.78	6.16	0.04	0.11	0.545	0.55	0.505	0.545	0.535	0.535	1.1478	1.26109	0.125	0.03	0.00761644	0.00495068
058	1	58	1	4	2.64	2.64	11.8	12.15	18.7757	20.0019	0.35	0.37	5.75	5.07	3.47	4.54	0.23	0.31	0.435	0.455	0.44	0.5	0.465	0.49	1.99589	1.95285	0.25	0.18	0.161088	0.126623
059	1	62	2	4	1.86	1.84	11.23	11.43	11.7491	11.9494	1.18	1.12	5.18	5.16	2.18	2.1	0.45	0.47	0.355	0.385	0.355	0.355	0.36	0.375	1.9222	1.86298	0.11	0.17	0.0786397	0.0997753
060	1	58	1	4	1.88	1.88	11.5	11.26	12.104	12.7495	0.91	0.82	4.51	5.08	2.59	4.25	0.345	0.37	0.41	0.34	0.445	0.415	0.42	0.42	1.96295	1.63468	0.08	0.1	0.128908	0.168323
061	2	62	2	4	1.73	1.73	11.5	11.48	11.1516	12.5629	1.15	1.19	5.12	5.22	3.02	5.51	0.445	0.325	0.365	0.405	0.345	0.43	0.31	0.415	1.72588	1.37515	0.19	0.16	0.163373	0.129099
062	2	52	1	4	2.1	2.1	11.63	11.77	13.9819	14.8612	1.01	0.96	4.75	4.71	2.8	3.92	0.335	0.325	0.345	0.365	0.34	0.375	0.335	0.385	1.74017	1.51872	0.135	0.155	0.123005	0.116532
063	2	55	1	4	1.86	1.88	10.8	10.84	11.9365	13.0321	0.7	0.83	4.75	4.76	2.94	5.02	0.285	0.315	0.53	0.505	0.525	0.49	0.48	0.535	1.82014	1.52633	0.035	0	0.0538863	0
064	2	63	2	4	2.1	2.12	11.64	11.82	14.058	15.5303	0.8	0.79	5.06	5.02	2.94	5.24	0.28	0.25	0.435	0.52	0.45	0.56	0.44	0.605	1.93572	1.63106	0.18	0.1	0.12986	0.0525534
065	1	50	1	4	2.08	2.12	11.98	11.82	15.0398	15.3825	0.65	0.6	4.86	4.9	2.96	5.14	0.23	0.24	0.385	0.46	0.4	0.5	0.39	0.485	1.82471	1.49301	0.185	0.075	0.122815	0.0369397
066	2	63	2	4	2.39	2.39	12.04	11.88	16.9146	18.0917	0.72	0.57	4.41	4.55	3.04	4.76	0.38	0.31	0.5	0.54	0.48	0.54	0.48	0.54	2.04711	1.77501	0.11	0.125	0.0843521	0.052363
067	2	61	1	4	1.96	1.96	11.6	11.6	12.5747	12.9628	0.91	0.89	4.9	4.94	3.24	4.22	0.355	0.32	0.385	0.455	0.395	0.44	0.37	0.435	1.91154	1.84489	0	0	0.0163753	0.00456986
068	1	62	1	4	2.39	2.39	11.23	11.15	14.0546	16.5974	0.12	0.06	4.31	4.31	3	5.33	0.18	0.26	0.36	0.57	0.4	0.62	0.475	0.575	1.58517	1.51719	0.285	0.125	0.0158041	0.10663
069	2	58	2	4	2	2.04	10.82	10.51	12.5728	13.2183	0.64	0.52	5.25	5.22	3.22	5.1	0.35	0.28	0.415	0.54	0.415	0.57	0.45	0.645	1.79938	1.53262	0.13	0.07	0.102251	0.0554096
070	2	66	1	4	2.39	2.37	10.61	10.52	16.1941	16.3171	0.4	0.36	3.98	4	4.14	4.69	0.245	0.23	0.39	0.44	0.4	0.43	0.405	0.46	1.58136	1.35992	0.16	0.155	0.0519822	0.0723562
071	1	54	1	4	2.14	2.18	11.19	11.11	14.2302	14.202	0.78	0.71	4.63	4.53	3.51	4.47	0.2	0.21	0.525	0.5	0.535	0.58	0.585	0.6	1.90106	1.74531	0.08	0	0.0327507	0
072	1	63	2	4	1.98	1.98	11.89	11.83	15.0128	15.8167	0.98	0.99	5.35	5.35	3.65	6.08	0.19	0.175	0.495	0.58	0.53	0.615	0.535	0.615	1.83328	1.42542	0.22	0.04	0.119959	0.0268479
073	1	73	2	4	2.02	2.02	12.01	12.31	14.9446	15.7093	0.98	1.06	5.78	6.76	2.82	4.53	0.3	0.2	0.405	0.465	0.415	0.445	0.44	0.445	1.59203	1.42408	0.27	0.105	0.14376	0.128527
074	2	61	2	4	2.22	2.27	11.92	11.93	15.325	16.1701	0.8	0.75	5.39	5.35	2.63	4.14	0.27	0.3	0.465	0.49	0.47	0.46	0.51	0.53	2.1526	2.04121	0.125	0.04	0.112723	0.0148521
075	2	56	2	4	1.76	1.77	11.43	11.19	13.0786	13.627	1	0.98	5.18	5.08	1.96	2.41	0.275	0.285	0.42	0.5	0.445	0.595	0.52	0.58	1.95324	1.65924	0.065	0	0.0430329	0.00380822
076	2	58	2	4	1.76	1.76	10.7	10.36	9.7757	9.9147	0.8	0.76	4.69	4.73	2.33	3.24	0.345	0.325	0.365	0.365	0.355	0.39	0.355	0.38	1.68038	1.5132	0.095	0.09	0.0885411	0.0624548
077	1	59	2	4	2.24	2.24	11.84	11.7	16.0844	16.736	0.68	0.79	5.08	5.78	2.92	4.71	0.22	0.24	0.445	0.5	0.395	0.535	0.44	0.495	2.03111	1.83651	0.195	0.155	0.105678	0.044937
078	1	61	1	4	2.16	2.14	11.08	10.82	13.611	14.6026	0.41	0.34	4.25	4.22	2.18	4.67	0.2	0.23	0.39	0.5	0.395	0.545	0.42	0.515	1.94981	1.48616	0.2	0.19	0.123958	0.0616932
079	1	33	2	4	2.24	2.41	12.29	11.8	16.6511	18.6062	0.9	0.53	5.14	5	2.82	4.53	0.19	0.2	0.415	0.42	0.385	0.465	0.43	0.46	2.16326	1.80948	0.105	0.145	0.0693096	0.0830192
080	2	68	1	4	1.9	1.9	11.37	11.41	11.5286	12.1296	1.02	1.03	5.28	5.29	2.63	3.2	0.33	0.35	0.395	0.37	0.435	0.405	0.435	0.435	1.97437	1.88888	0.09	0.07	0.0525534	0.0439849
081	2	63	2	4	2.24	2.2	10.93	10.98	15.437	16.2866	0.69	0.72	5	4.98	3.1	5.16	0.25	0.21	0.39	0.47	0.43	0.525	0.475	0.52	1.76035	1.46198	0.25	0.09	0.173845	0.0957767
082	1	70	1	4	2.18	2.16	11.56	11.68	15.5375	15.9229	0.37	0.45	4.12	4.08	3.02	4.65	0.13	0.18	0.435	0.57	0.505	0.515	0.455	0.5	1.77349	1.62325	0.145	0.065	0.0607411	0.021326
083	2	70	2	4	2.12	2.14	11.55	11.25	14.3703	15.7249	0.79	0.71	4.86	4.88	3.1	6.08	0.15	0.19	0.44	0.485	0.48	0.56	0.5	0.58	2.05073	1.66876	0.14	0	0.0786397	0.0114247
084	1	56	2	4	2.41	2.43	11.27	11.29	16.5825	18.5137	0.69	0.58	4.94	4.88	2.86	6.12	0.22	0.17	0.52	0.58	0.5	0.57	0.505	0.565	2.06025	1.54975	0.195	0.06	0.107201	0.0432233
085	1	61	1	4	2.02	2	11.69	11.57	13.0043	13.1071	0.9	0.81	5	5	2.51	3.48	0.26	0.31	0.375	0.39	0.38	0.4	0.405	0.46	2.1366	1.85422	0.07	0.05	0.0715945	0.0209452
086	2	60	2	4	2.04	2.08	11.11	11.05	13.3939	13.4106	0.83	0.76	5.04	5.16	2.76	3.69	0.28	0.325	0.37	0.335	0.35	0.335	0.415	0.395	1.78682	1.68837	0.15	0.06	0.0879699	0.048174
087	2	31	1	4	2.27	2.31	11.95	11.86	18.8256	20.5891	0.72	0.61	4.59	4.59	3.61	5.78	0.2	0.22	0.425	0.46	0.44	0.535	0.475	0.5	2.13984	1.77101	0.155	0	0.104536	0.00133288
088	1	71	1	4	2.047	2	11.35	11.43	13.189	13.5131	0.82	0.77	5.41	5.39	3	3.86	0.32	0.31	0.37	0.395	0.345	0.4	0.355	0.38	1.79024	1.6461	0.11	0.105	0.0955863	0.0637877
089	2	54	2	4	1.71	1.73	10.77	10.61	10.0434	10.0084	0.91	0.9	5.02	5.02	2.45	5.24	0.325	0.28	0.36	0.375	0.38	0.43	0.375	0.4	1.56556	1.65867	0.1	0.03	0.0401767	0.0512205
090	1	71	2	4	2.02	2.02	11.4	10.92	14.0302	13.7534	0.79	0.79	4.94	5.1	2.94	4.2	0.33	0.34	0.365	0.475	0.38	0.44	0.385	0.45	1.80662	1.58346	0.23	0.1	0.209452	0.0864466
091	2	71	1	4	2.27	2.29	11.11	11.15	15.7245	16.568	0.8	0.73	5.45	5.47	2.69	4.81	0.26	0.285	0.42	0.55	0.415	0.515	0.44	0.505	1.96599	1.60878	0.235	0.125	0.152519	0.0944438
092	1	45	1	4	1.98	2.04	11.35	11.2	13.8882	14.3555	0.97	0.95	4.92	5.02	2.27	3.92	0.19	0.3	0.37	0.485	0.36	0.465	0.375	0.39	1.97723	1.70285	0.155	0.09	0.0900644	0.0323699
093	2	55	1	4	1.94	1.96	11.03	10.9	12.6932	13.5771	0.74	0.69	5.2	5.24	3	5.25	0.245	0.27	0.5	0.54	0.49	0.565	0.49	0.505	1.89021	1.49492	0.16	0	0.14357	0.00990137
094	2	56	1	4	1.94	1.88	10.95	11.01	12.3904	12.8832	0.76	0.77	5.34	5.31	2.94	4.65	0.23	0.22	0.37	0.5	0.45	0.45	0.455	0.515	1.89097	1.58631	0.095	0	0.0535055	0.00894932
095	2	66	2	4	1.61	1.59	11.21	10.85	9.51598	9.87205	1.32	0.94	5.41	5.35	2.63	4.45	0.36	0.3	0.36	0.405	0.355	0.465	0.355	0.44	1.80605	1.49777	0.105	0.035	0.0714041	0.0369397
096	1	62	1	4	2.02	2	11.37	11.34	12.6429	13.673	0.92	0.96	5.59	5.59	2.69	4.53	0.275	0.215	0.415	0.48	0.44	0.515	0.425	0.535	2.34853	1.86831	0.075	0	0.0338932	0.0123767
097	2	56	2	4	2	2.02	10.61	10.56	12.4182	13.2202	0.37	0.46	4.82	4.82	2.88	4.24	0.2	0.18	0.56	0.525	0.475	0.54	0.485	0.495	1.82185	1.52995	0.21	0.125	0.139571	0.0622644
098	2	70	2	4	1.86	1.82	11.17	11.09	11.2963	12.0747	0.8	0.83	5.36	5.37	2.63	3.94	0.29	0.23	0.435	0.49	0.42	0.48	0.42	0.465	1.95914	1.73407	0.115	0.03	0.0668342	0.0314178
099	2	68	1	4	2.14	2.16	11.96	11.59	13.5028	14.3486	0.78	0.82	5.37	5.33	2.53	4.14	0.27	0.22	0.5	0.475	0.48	0.495	0.47	0.56	2.42755	2.02235	0.055	0.06	0.0329411	0.0338932
100	1	68	1	4	2.24	2.24	11.29	11.29	15.5193	16.608	0.73	0.87	5.12	5.1	2.63	5.35	0.29	0.225	0.405	0.5	0.37	0.48	0.365	0.51	1.68933	1.34373	0.21	0.02	0.14357	0.0392247
101	1	62	1	4	2.18	2.2	11.46	11.42	14.7561	15.3106	0.72	0.61	5.14	5.06	2.8	4.41	0.24	0.305	0.465	0.435	0.43	0.425	0.44	0.425	2.12365	1.72436	0.085	0.035	0.0748315	0.0392247
102	2	64	1	4	2.34	2.33	11.17	11.15	15.9561	16.982	0.33	0.26	4.53	4.55	3.49	5.88	0.17	0.22	0.55	0.595	0.5	0.57	0.48	0.595	1.92429	1.48197	0.22	0.03	0.112533	0.0257055
103	2	59	2	4	2.16	2.14	11.39	11.54	14.4651	14.9377	0.95	0.95	4.86	4.78	2.28	3.54	0.305	0.4	0.32	0.39	0.325	0.41	0.345	0.4	1.60117	1.68609	0.3	0.195	0.234015	0.153281
104	1	51	1	4	1.94	1.96	11.01	11.45	12.9217	14.2035	0.73	0.76	5.16	5.16	2.94	5.39	0.19	0.25	0.38	0.47	0.37	0.475	0.375	0.455	1.78929	1.51662	0.205	0.075	0.110248	0.0411288
105	2	69	1	4	2.08	2.06	11.08	11.27	14.2713	14.3642	0.59	0.76	5.41	5.37	2.1	3	0.28	0.305	0.275	0.325	0.3	0.33	0.325	0.355	1.42389	1.42903	0.245	0.14	0.0289425	0.0308466
106	2	55	2	4	2.33	2.33	11.75	11.28	15.4678	17.177	0.67	0.54	5.02	5	2.61	5.04	0.26	0.18	0.49	0.505	0.455	0.525	0.47	0.485	2.02635	1.55623	0.075	0.12	0.0896836	0.0439849
107	1	61	1	4	2.45	2.43	11	10.93	16.3487	16.4408	0.57	0.52	4.75	4.75	2.25	3.63	0.24	0.25	0.34	0.455	0.355	0.445	0.37	0.495	1.82718	1.59088	0.27	0.155	0.167371	0.101108
108	1	60	1	4	2.25	2.25	11.23	10.94	14.488	14.6445	0.61	0.52	4.75	4.75	2.49	4.22	0.22	0.24	0.44	0.575	0.48	0.5	0.5	0.49	2.00408	1.78739	0.075	0.015	0.0765452	0.0260863
109	2	57	1	4	2.31	2.33	11.87	11.99	16.303	17.6724	0.65	0.73	4.92	4.92	2.65	4.55	0.27	0.2	0.35	0.425	0.335	0.435	0.375	0.5	1.92962	1.67657	0.24	0.155	0.139381	0.0517918
110	2	68	2	4	2.06	2.06	10.92	11.06	12.9689	14.5706	0.73	0.88	5.47	5.53	3.04	5.53	0.29	0.265	0.445	0.55	0.445	0.54	0.425	0.535	1.70018	1.54252	0.14	0.105	0.0839712	0.0717849
111	2	59	1	4	2.06	2.04	11.59	11.35	13.4312	13.7351	0.73	0.69	4.94	4.92	2.57	4.39	0.22	0.24	0.435	0.46	0.425	0.46	0.4	0	2.24018	1.72379	0.175	0.05	0.0782589	0.00533151
112	2	34	1	4	1.75	1.8	11.09	11.17	11.4327	12.9171	1.05	1.05	4.84	4.69	2.71	5.51	0.13	0.25	0.425	0.455	0.39	0.475	0.38	0.49	1.67885	1.39666	0.085	0	0.0512205	0.0241822
113	2	49	2	4	1.96	1.98	11.07	10.6	11.633	12.8208	0.8	0.64	4.75	4.76	2.63	4.55	0.255	0.19	0.39	0.39	0.4	0.405	0.395	0.475	1.90963	1.46559	0.115	0.03	0.0359877	0.0144712
114	1	69	2	4	1.75	1.75	10.76	10.72	10.7175	11.5172	0.98	0.88	5.73	5.71	2.98	4.8	0.21	0.195	0.425	0.435	0.41	0.485	0.48	0.52	1.76187	1.45474	0.14	0.085	0.0576945	0.0470315
115	2	62	1	5	2.2	2.18	11.07	11.11	14.5535	15.0779	0.69	0.78	4.65	4.59	2.65	4.8	0.21	0.285	0.36	0.42	0.38	0.52	0.42	0.495	1.82547	1.48502	0.265	0.09	0.170227	0.0712137
116	2	63	1	5	2.45	2.49	10.8	10.92	16.0368	16.4622	0.32	0.2	4.1	4.16	2.71	3.88	0.25	0.23	0.485	0.535	0.545	0.54	0.475	0.505	1.85213	1.67428	0.25	0.235	0.183175	0.143951
117	2	68	1	5	1.76	1.75	12.46	12.41	12.0066	12.4753	0.7	0.78	4.98	5.02	3	4.8	0.26	0.21	0.35	0.495	0.35	0.545	0.365	0.565	2.09281	1.75445	0.265	0.1	0.169656	0.0782589
118	2	71	1	5	2.55	2.57	11.35	11.34	18.3853	17.6469	0.41	0.36	5.14	5.16	2.73	4.71	0.21	0.27	0.425	0.47	0.42	0.48	0.41	0.51	1.92125	1.93857	0.395	0.305	0.297041	0.261815
119	1	65	1	5	2.98	3	11.67	11.27	21.946	22.8668	0.13	0.06	4.65	4.63	2.96	5.53	0.13	0.14	0.455	0.52	0.42	0.545	0.46	0.545	1.98732	1.45912	0.445	0.42	0.26886	0.258007
120	2	77	1	5	1.84	1.82	11.16	11.15	11.8375	12.2663	0.95	0.84	5.73	5.76	2.47	4.57	0.27	0.235	0.415	0.515	0.38	0.48	0.415	0.515	1.87688	1.64306	0.23	0.145	0.158803	0.108915
121	1	78	2	5	2.33	2.31	11.92	12.01	17.0433	17.2029	0.71	0.72	4.88	4.9	2.47	3.96	0.245	0.245	0.395	0.45	0.41	0.445	0.41	0.46	2.00388	1.76073	0.33	0.215	0.200312	0.150044
122	2	60	2	5	2.49	2.49	11.56	11.42	17.4607	18.7585	0.66	0.57	4.94	4.92	2.73	5	0.23	0.19	0.345	0.37	0.35	0.395	0.36	0.46	1.76892	1.44103	0.235	0.2	0.174036	0.146045
123	2	52	2	5	2.24	2.24	10.84	11.09	14.4655	16.0764	0.42	0.49	4.92	4.92	3.1	5.16	0.23	0.21	0.47	0.485	0.455	0.52	0.485	0.52	1.9182	1.55452	0.255	0.24	0.1807	0.200503
124	2	67	2	5	2.76	2.75	11.23	11.23	19.5765	20.1192	0.13	0.1	4.27	4.27	2.41	4.27	0.11	0.16	0.405	0.455	0.41	0.505	0.39	0.52	1.76359	1.50044	0.415	0.315	0.224685	0.170989
125	1	45	2	5	2.76	2.8	11.6	11.62	20.5187	21.3028	0.18	0.22	4.73	4.71	3.16	4.86	0.13	0.13	0.295	0.405	0.32	0.42	0.35	0.42	1.73788	1.53471	0.445	0.385	0.276096	0.202026
126	1	68	1	5	2.88	2.86	12.17	12.13	22.3878	22.585	0.44	0.34	5.08	5.08	2.53	4.24	0.17	0.19	0.395	0.44	0.41	0.445	0.415	0.5	2.25618	1.7773	0.465	0.395	0.320462	0.298945
127	2	63	1	5	2.73	2.76	11.41	11.15	18.7235	22.5614	0.31	0.25	4.69	4.69	2.49	3.57	0.16	0.22	0.44	0.35	0.46	0.385	0.48	0.385	1.9936	1.82528	0.395	0.36	0.223162	0.317796
128	2	83	1	5	2.04	2.02	10.8	10.69	12.7545	13.5047	0.94	0.8	5.02	5.08	1.82	3.88	0.245	0.32	0.335	0.375	0.325	0.395	0.325	0.455	1.92239	1.60726	0.285	0.215	0.200122	0.12967
129	1	59	1	5	2.65	2.69	11.92	11.97	19.404	21.0027	0.43	0.43	4.67	4.69	1.8	4.06	0.23	0.19	0.255	0.335	0.265	0.315	0.295	0.345	1.98979	1.47816	0.34	0.42	0.2363	0.229636
130	1	51	2	5	2.27	2.37	11.09	11.21	14.6872	16.8003	0.43	0.51	4.92	5.08	2.08	4.45	0.28	0.28	0.355	0.39	0.36	0.405	0.35	0.495	1.86241	1.64325	0.385	0.25	0.22221	0.20393
131	2	63	1	5	2.39	2.43	11.48	11.64	16.3788	23.2317	0.69	0.59	5.74	5.24	2.14	2.94	0.22	0.23	0.33	0.35	0.33	0.395	0.355	0.4	1.96637	1.69199	0.365	0.335	0.16204	0.228112
132	1	57	2	5	2.9	2.88	12.35	12.33	22.2617	23.2317	0.41	0.38	4.53	4.51	2.86	4.9	0.25	0.18	0.455	0.47	0.46	0.48	0.425	0.555	2.18668	1.69199	0.42	0.405	0.241441	0.228112
133	1	55	2	5	2.75	2.78	11.74	11.63	19.2844	19.7932	0.16	0.15	4.04	4.06	2.31	4.39	0.18	0.16	0.49	0.51	0.5	0.505	0.49	0.515	2.05453	1.61678	0.355	0.215	0.199741	0.148521
134	2	56	2	5	3.14	3.12	12.03	11.78	23.889	25.1556	0.1	0.02	4.18	4.16	2.49	5.22	0.06	0.12	0.405	0.51	0.405	0.58	0.445	0.52	2.14041	1.62459	0.53	0.42	0.283332	0.229064
135	2	59	2	5	2.49	2.47	11.68	11.76	18.2086	18.861	0.54	0.56	4.9	4.92	3.2	5.14	0.23	0.27	0.445	0.5	0.39	0.53	0.43	0.54	2.15564	1.74912	0.325	0.25	0.198218	0.18051
136	2	46	2	5	2.78	2.78	11.48	11.23	21.4738	22.2948	0.35	0.3	4.51	4.45	2.84	5.73	0.1	0.17	0.41	0.49	0.4	0.54	0.41	0.515	1.84642	1.41418	0.49	0.33	0.26429	0.178415
137	1	47	2	5	2.55	2.55	11.84	11.54	17.9219	18.8427	0.32	0.27	4.25	4.28	3.06	5.59	0.18	0.18	0.46	0.545	0.45	0.51	0.415	0.58	2.11585	1.82299	0.27	0.165	0.163373	0.0512205
138	1	53	1	5	2.67	2.67	11.25	11.44	19.0243	19.8964	0.41	0.37	4.71	4.67	2.45	5.12	0.11	0.19	0.45	0.545	0.47	0.535	0.49	0.53	2.05225	1.60059	0.33	0.195	0.174797	0.117293
139	1	50	1	5	2.78	2.82	12.22	12.08	21.7487	22.9156	0.23	0.12	4.57	4.55	2.94	5.8	0.15	0.21	0.36	0.475	0.38	0.45	0.38	0.505	1.96333	1.45893	0.43	0.32	0.249058	0.18984
140	2	58	1	5	2.16	2.18	11.26	11.08	13.9891	15.0885	0.44	0.49	4.98	4.96	2.1	4.57	0.22	0.26	0.38	0.5	0.385	0.55	0.445	0.555	2.03606	1.62382	0.345	0.265	0.190792	0.170989
141	1	68	1	5	2.49	2.49	11.58	11.49	18.2494	19.1283	0.56	0.48	4.88	4.88	3.1	5.39	0.16	0.2	0.535	0.585	0.555	0.64	0.545	0.56	1.94581	1.52215	0.395	0.235	0.197647	0.142427
142	1	57	2	5	2.84	2.82	11.89	11.74	21.101	21.9003	0.02	-0.02	4.69	4.69	3.04	5.49	0.13	0.2	0.5	0.525	0.46	0.52	0.45	0.58	2.10975	1.69637	0.43	0.28	0.204311	0.142808
143	1	59	2	5	2.35	2.35	11.75	11.69	16.9431	17.5765	0.45	0.46	4.84	4.84	3.1	5.35	0.21	0.22	0.415	0.51	0.46	0.525	0.47	0.56	1.90887	1.55432	0.315	0.225	0.247534	0.193077
144	1	58	1	5	2.76	2.77	11.25	11.45	20.2472	20.9224	0.42	0.18	5.2	5.22	2.41	4.43	0.1	0.17	0.455	0.5	0.46	0.525	0.45	0.5	1.83328	1.84413	0.375	0.27	0.237442	0.189078
